# Supplementary material for: Fatherhood status in relation to prostate cancer risks in two large U.S.‐based prospective cohort studies
Source: Cancer Med. 2020 Nov 21;10(1):405–15. doi: 10.1002/cam4.3606 (PMC7826462; doi:10.1002/cam4.3606)
Supplement: Supplementary file 1 — Supplementary Material [file CAM4-10-405-s001.xlsx]

## Sheet: Supplemental Table 1
Supplemental Table 1: Descriptive characteristics of men by cohort according to prostate cancer status with inclusion of men with semi-complete offspring responses from the SQX questionnaire
	NIH-AARP										PLCO
	Total Population		Prostate Cancer Cases		Nonaggressive Prostate Cancer		Aggressive Prostate Cancer		Fatal Prostate Cancer		Total Population		Prostate Cancer Cases		Nonaggressive Prostate Cancer		Aggressive Prostate Cancer		Fatal Prostate Cancer
Descriptive Characteristics	N	%	N	%	N	%	N	%	N	%	N	%	N	%	N	%	N	%	N	%
Number of participants	162894		17941		13110		4489		715		30367		1987		1575		409		75
Enty age (mean, SD)	63.0±5.3		63.6±5.0		63.6±5.0		63.5±5.0		65.3±4.4		71.1±5.9		70.5±5.4		70.0±5.2		72.5±5.7		74.9±6.1
BMI (mean, SD)	27.1±4.2		26.8±3.8		26.7±3.8		27.0±4.0		27.2±3.9		27.7±4.4		27.5±4.1		27.5±4.1		27.5±4.3		27.5±4.3
Height (mean, SD)	70.2±2.9		70.2±2.9		70.2±2.9		70.3±2.9		70.5±2.9		69.8±2.8		69.8±2.8		69.9±2.8		69.6±2.8		69.2±2.8
Fatherhood Status
Childless	18084	11.1017	1801	10.0385	1319	10.061	448	9.97995	79	11.049	1985	6.5367	125	6.29089	103	6.53968	22	5.37897	3	4
One or more children	144810	88.8983	16140	89.9615	11791	89.939	4041	90.02	636	88.951	28382	93.4633	1862	93.7091	1472	93.4603	387	94.621	72	96
Marital Status
Currently married/living as married	139229	85.4721	15633	87.1356	11461	87.4218	3883	86.5003	589	82.3776	25240	83.1165	1703	85.7071	1364	86.6032	336	82.1516	55	73.3333
Formerly married/widowed	17199	10.5584	1697	9.45878	1209	9.22197	451	10.0468	95	13.2867	4355	14.3412	234	11.7765	169	10.7302	65	15.8924	18	24
Never married	5627	3.45439	536	2.98757	386	2.94432	137	3.0519	27	3.77622	496	1.63335	31	1.56014	27	1.71429	4	0.977995	1	1.33333
Unknown	839	0.515059	75	0.418037	54	0.411899	18	0.40098	4	0.559441	276	0.908881	19	0.956215	15	0.952381	4	0.977995	1	1.33333
Education
< 12 years	7494	4.60054	739	4.11906	531	4.05034	178	3.96525	32	4.47552	1656	5.45329	83	4.17715	62	3.93651	21	5.13447	4	5.33333
High school/some college	38334	23.5331	3959	22.0668	2885	22.0061	1005	22.3881	173	24.1958	14799	48.7338	950	47.8108	748	47.4921	201	49.1443	40	53.3333
College degree or higher	113448	69.6453	12863	71.6961	9411	71.7849	3219	71.7086	492	68.8112	13853	45.6186	948	47.7101	760	48.254	186	45.4768	31	41.3333
Unknown	3618	2.22108	380	2.11805	283	2.15866	87	1.93807	18	2.51748	59	0.19429	6	0.301963	5	0.31746	1	0.244499	0	0
Race
White	152689	93.7352	16668	92.9045	12177	92.8833	4172	92.9383	666	93.1469	1687	5.55537	1765	88.8274	1402	89.0159	360	88.0196	63	84
Black	3549	2.17872	629	3.50594	463	3.53166	154	3.43061	30	4.1958	627	2.06474	63	3.17061	45	2.85714	18	4.40098	3	4
Other	5010	3.07562	474	2.64199	337	2.57056	129	2.87369	10	1.3986	27346	90.0517	120	6.03926	95	6.03175	25	6.11247	6	8
Unknown	1646	1.01047	170	0.94755	133	1.01449	34	0.757407	9	1.25874	707	2.32819	39	1.96276	33	2.09524	6	1.46699	3	4
Income
< $20,000	1632	1.00188	167	0.930829	114	0.869565	50	1.11383	10	1.3986	2193	7.22166	115	5.78762	84	5.33333	30	7.33496	10	13.3333
$20,000 - $49,999	77891	47.817	8275	46.1234	6060	46.2243	2035	45.333	347	48.5315	11025	36.3059	674	33.9205	510	32.381	164	40.0978	32	42.6667
$50,000 - $99,999	73805	45.3086	8324	46.3965	6082	46.3921	2098	46.7365	322	45.035	9510	31.3169	653	32.8636	550	34.9206	102	24.9389	15	20
$100,000 - $200,000	9467	5.81175	1165	6.49351	845	6.44546	306	6.81666	36	5.03497	2957	9.73754	254	12.7831	212	13.4603	42	10.2689	4	5.33333
> $200,000	99	0.0607757	10	0.0557383	9	0.0686499	0	0	0	0	539	1.77495	44	2.21439	35	2.22222	9	2.20049	1	1.33333
Prefer not to answer											2914	9.59594	165	8.30398	115	7.30159	49	11.9804	10	13.3333
Unknown											1229	4.04716	82	4.12682	69	4.38095	13	3.17848	3	4
Smoking Status
Never	48396	29.7101	6028	33.599	4446	33.913	1477	32.9027	177	24.7552	10911	35.9305	767	38.6009	612	38.8571	154	37.6528	29	38.6667
Former	93853	57.616	10012	55.8051	7333	55.9344	2489	55.4466	415	58.042	17060	56.1794	1084	54.5546	853	54.1587	229	55.9902	40	53.3333
Current	15093	9.26553	1316	7.33515	918	7.00229	367	8.17554	94	13.1469	2069	6.81332	119	5.98893	99	6.28571	20	4.88998	5	6.66667
Unknown	5552	3.40835	585	3.26069	413	3.15027	156	3.47516	29	4.05594	327	1.07683	17	0.855561	11	0.698413	6	1.46699	1	1.33333
Family first degree history of prostate cancer
No	140221	86.0811	15072	84.0087	10980	83.7529	3801	84.6736	579	80.979	27523	90.6346	1756	88.3744	1388	88.127	365	89.2421	69	92
Yes	5021	3.08237	951	5.30071	708	5.40046	225	5.01225	45	6.29371	2168	7.13933	205	10.3171	167	10.6032	38	9.29095	6	8
Unknown	17652	10.8365	1918	10.6906	1422	10.8467	463	10.3141	91	12.7273	676	2.2261	26	1.30851	20	1.26984	6	1.46699	0	0
PSA Screening History
No	33494	20.5618	3113	17.3513	2111	16.1022	934	20.8064	198	27.6923	13664	44.9962	895	45.0428	705	44.7619	189	46.2103	40	53.3333
Yes	116754	71.6748	13642	76.0381	10166	77.5439	3221	71.7532	459	64.1958	14173	46.6724	937	47.1565	752	47.746	183	44.7433	29	38.6667
Unknown	12646	7.76333	1186	6.61056	833	6.35393	334	7.44041	58	8.11189	2530	8.33141	155	7.8007	118	7.49206	37	9.04645	6	8
Digital Rectal Examination History
No	22426	13.7672	2102	11.7162	1421	10.8391	631	14.0566	140	19.5804	12293	40.4814	816	41.0669	646	41.0159	169	41.3203	33	44
Yes	136362	83.7121	15431	86.0097	11401	86.9641	3747	83.4707	559	78.1818	17297	56.9599	1125	56.618	894	56.7619	229	55.9902	41	54.6667
Unknown	4106	2.52066	408	2.27412	288	2.1968	111	2.47271	16	2.23776	777	2.5587	46	2.31505	35	2.22222	11	2.68949	1	1.33333
Diabetes
No	147306	90.4306	16785	93.5567	12281	93.6766	4190	93.3393	664	92.8671	24591	80.9794	1649	82.9894	1322	83.9365	325	79.4621	58	77.3333
Yes	15588	9.56941	1156	6.44334	829	6.32342	299	6.66073	51	7.13287	4773	15.7177	270	13.5883	199	12.6349	70	17.1149	15	20
Unknown	N/A†	N/A†	N/A†	N/A†	N/A†	N/A†	N/A†	N/A†	N/A†	N/A†	1003	3.30293	68	3.42224	54	3.42857	14	3.42298	2	2.66667
†Not applicable because the question only elicited affirmative responses for this condition and was therefore coded binary.

## Sheet: Supplemental Table 2
Supplemental Table 2: Adjusted Hazard Ratios (HRs) and 95% Confidence Intervals (CI) for each cohort according to prostate cancer status with inclusion of men with semi-complete offspring responses from the SQX questionnaire with baseline hazards stratified by age group
	NIH-AARP†
	Total Cases (n=17,941)			Nonaggressive Cases (n=13,110)			Aggressive Cases (n=4,489)			Fatal Cases (n=715)
	Cases	HR (95%CI)	P value	Cases	HR (95%CI)	P value	Cases	HR (95%CI)	P value	Cases	HR (95%CI)	P value
Fatherhood Status
Childless	1801	Reference		1319	Reference		448	Reference		79	Reference
1 or more children	16140	1.06 (1.00-1.12)	0.0502	11791	1.05 (0.98-1.12)	0.1831	4041	1.09 (0.97-1.22)	0.1503	636	1.01 (0.76-1.34)	0.9368
	PLCO‡
	Total Cases (n=1,987)			Nonaggressive Cases (n=1,575)			Aggressive Cases (n=409)			Fatal Cases(n=75)§
	Cases	HR (95%CI)	P value	Cases	HR (95%CI)	P value	Cases	HR (95%CI)	P value	Cases	HR (95%CI)	P value
Fatherhood Status
Childless	125	Reference		103	Reference		22	Reference		3	Reference	--
1 or more children	1862	1.06 (0.86-1.30)	0.6096	1472	1.03 (0.82-1.29)	0.8168	387	1.16 (0.72-1.86)	0.5378	72	--	--
†Adjusted for: education status (<12 years, HS/some college, college graduate or higher, unknown), race (White/non-Hispanic, Black/non-Hispanic, other, unknown), marital status (never married, formerly married/widowed, currently married, unknown), and state of residence at baseline (California, Florida, Georgia, Louisiana, Michigan, North Carolina, New Jersey, Pennsylvania)
‡Adjusted for: education status (< 12 years, HS/some college, college graduate or higher, unknown), race (White/non-Hispanic, Black/non-Hispanic, other, unknown), marital status (never married, formerly married/widowed, currently married, unknown), randomization arm (intervention, control), and center of enrollment (University of Colorado, Georgetown University, Pacific Health Research and Educat…
§PLCO prostate cancer specific mortality was not able to be examined for survival analysis to estimate hazard ratios due to limited number of childless men having prostate cancer

## Sheet: Supplemental Table 3
Supplemental Table 3: Adjusted Hazard Ratios (HRs) and 95% Confidence Intervals (CI) for incident prostate cancer cases with inclusion of men with semi-complete offspring responses from the SQX questionnaire with baseline hazards stratified by age group
	NIH-AARP†
	Total (n=17,941)			Nonaggressive (n=13,110)			Aggressive (n=4,489)			Fatal (n=715)
	Cases	HR (95% CI)	P value	Cases	HR (95% CI)	P value	Cases	HR (95% CI)	P value	Cases	HR (95% CI)	P value
Fatherhood Status
Childless	1801	Reference	--	1319	Reference	--	448	Reference	--	79	Reference	--
1 or more children	16140	1.06 (1.00, 1.12)	0.0494187	11791	1.05 (0.98, 1.12)	0.187937	4041	1.09 (0.97, 1.22)	0.152148	636	1.01 (0.76, 1.34)	0.944299
2 or more children	14453	1.06 (1.00, 1.12)	0.0409946	10576	1.05 (0.98, 1.12)	0.151673	3608	1.09 (0.97, 1.22)	0.153599	574	1.02 (0.77, 1.35)	0.89804
3 or more children	8936	1.07 (1.01, 1.14)	0.0212059	6526	1.06 (0.99, 1.13)	0.110442	2234	1.10 (0.98, 1.24)	0.108435	381	1.07 (0.80, 1.43)	0.641169
4 or more children	4237	1.06 (0.99, 1.13)	0.0743529	3080	1.04 (0.97, 1.12)	0.297015	1074	1.11 (0.98, 1.26)	0.114854	209	1.20 (0.89, 1.62)	0.239439
5 or more children	1744	1.05 (0.98, 1.13)	0.165331	1276	1.04 (0.96, 1.13)	0.352772	434	1.08 (0.93, 1.25)	0.296744	92	1.25 (0.89, 1.76)	0.191992
Trend		1.01 (1.00-1.02)	0.1865		1.00 (0.99-1.02)	0.4438		1.01 (0.99-1.03)	0.2335		1.07 (1.02-1.11)	0.007
	PLCO‡
	Total (n=1,987)			Nonaggressive (n=1,575)			Aggressive (n=409)			Fatal (n=75)§
	Cases	HR (95% CI)	P value	Cases	HR (95% CI)	P value	Cases	HR (95% CI)	P value	Cases	HR (95% CI)	P value
Fatherhood Status
Childless	125	Reference	--	103	Reference	--	22	Reference	--	3	Reference	--
1 or more children	1862	1.06 (0.86, 1.30)	0.6096	1472	1.03 (0.82, 1.29)	0.8168	387	1.16 (0.72, 1.86)	0.5378	72	--	--
2 or more children	1709	1.07 (0.87, 1.31)	0.5407	1340	1.03 (0.82, 1.30)	0.8054	366	1.21 (0.76, 1.95)	0.4272	70	--	--
3 or more children	1129	1.06 (0.86, 1.31)	0.7656	872	1.02 (0.81, 1.29)	0.8783	255	1.22 (0.76, 1.97)	0.4133	55	--	--
4 or more children	624	1.10 (0.88, 1.37)	0.3978	482	1.07 (0.84, 1.37)	0.5679	140	1.19 (0.73, 1.95)	0.4917	34	--	--
5 or more children	302	1.12 (0.89, 1.42)	0.3289	233	1.11 (0.86, 1.44)	0.4338	68	1.18 (0.70, 1.98)	0.5462	13	--	--
Trend		1.01 (0.98-1.04)	0.3816		1.01 (0.97-1.04)	0.6941		1.03 (0.97-1.10)	0.2915
†Adjusted for: education status (<12 years, HS/some college, college graduate or higher, unknown), race (White/non-Hispanic, Black/non-Hispanic, other, unknown), marital status (never married, formerly married/widowed, currently married, unknown), and state of residence at baseline (California, Florida, Georgia, Louisiana, Michigan, North Carolina, New Jersey, Pennsylvania)
‡Adjusted for: education status (< 12 years, HS/some college, college graduate or higher, unknown), race (White/non-Hispanic, Black/non-Hispanic, other, unknown), marital status (never married, formerly married/widowed, currently married, unknown), randomization arm (intervention, control), and center of enrollment (University of Colorado, Georgetown University, Pacific Health Research and Educat…
§PLCO prostate cancer specific mortality was not able to be examined for survival analysis to estimate hazard ratios due to no childless men having prostate cancer

## Sheet: Supplemental Table 4
Supplemental Table 4: Adjusted Hazard Ratios (HRs) and 95% Confidence Intervals (CI) for fatal prostate cancer risk with baseline hazards stratified by age group by PSA history for NIH-AARP
	No PSA History						PSA History
	Total Cases (n=2,090)			Aggressive Cases (n=629)			Total Cases (n=13,568)			Aggressive Cases (n=3,199)
	Cases	HR (95%CI)	P value	Cases	HR (95%CI)	P value	Cases	HR (95%CI)	P value	Cases	HR (95%CI)	P value
Fatherhood Status
Childless	246	Reference		70	Reference		1317	Reference		306	Reference
1 or more children	1844	1.17 (1.02-1.34)	0.0245	559	1.48 (1.13-1.96)	0.0051	12251	1.05 (0.98-1.12)	0.1774	2893	1.07 (0.93-1.23)	0.3412
Adjusted for: education status (<12 years, HS/some college, college graduate or higher, unknown), race (White/non-Hispanic, Black/non-Hispanic, other, unknown), marital status (never married, formerly married/widowed, currently married, unknown), and state of residence at baseline (California, Florida, Georgia, Louisiana, Michigan, North Carolina, New Jersey, Pennsylvania)
